# Supplementary material for: The Price of Hospital Reshaping: Nasal Myiasis Caused by Flesh Fly (Diptera: Sarcophagidae) in Reallocated COVID-19 Intensive Care Unit
Source: Healthcare (Basel). 2023 May 24;11(11):1533. doi: 10.3390/healthcare11111533 (PMC10252984; doi:10.3390/healthcare11111533)
Supplement: Supplementary file 1 [file healthcare-11-01533-s001.zip › Supplementary table S1 (new)Laboratory findings in patient during the course of hospitalization.xlsx]

## Sheet: Sheet1
Date	12.05.2021		11.05.2021		10.05.2021		09.05.2021		08.05.2021		07.05.2021		06.05.2021		05.05.2021		04.05.2021		03.05.2021		02.05.2021		01.05.2021		30.04.2021		29.04.2021		28.04.2021		27.04.2021		26.04.2021		25.04.2021		24.04.2021
Laboratory parameter
C reactive protein (mg/L)	1.5	WNL	0.9	WNL	1.5	WNL	0.8	WNL	1.1	WNL	1.9	WNL	3	WNL	6.8	↑	3.5	WNL	2.9	WNL	4.1	WNL	6	↑	13	↑	22	↑	49.3	↑	44.7	↑	42.6	↑	78.6	↑	81	↑
Lymphocytes (10^9/L)	0.1	WNL	0.14	WNL	0.15	WNL	0.16	WNL	0.3	WNL	0.28	WNL	0.33	WNL	0.24	WNL	0.58	WNL	0.71	WNL	0.5	WNL	0.49	WNL	0.38	WNL	0.58	WNL	0.53	WNL	0.49	WNL	0.56	WNL	1.04	WNL	1.13	WNL
White blood cells (10^9/L)	8.27	WNL	8.05	WNL	7.61	WNL	14.54	↑	19.19	↑	26.51	↑	13.76	↑	15.16	WNL	11.3	↑	13.02	↑	11.45	↑	11.86	↑	8	WNL	7.65	WNL	5.82	WNL	8.22	WNL	6.32	WNL	4.71	WNL	6.89	WNL
Neutrophils (%)	95	↑	93.4	↑	93.5	↑	95.6	↑	93.9	↑	95.7	↑	95	↑	97.5	↑	92.6	↑	91	↑	93.2	↑	94.4	↑	93.4	↑	88.8	↑	84.7	↑	87.3	↑	81.4	↑	69.8	WNL	74.5	↑
Neutrophils (10^9/L)	7.85	↑	7.51	↑	7.12	↑	13.9	↑	18.03	↑	25.39	↑	13.07	↑	14.79	↑	10.46	↑	11.85	↑	10.68	↑	11.19	↑	7.48	↑	6.79	WNL	4.93	WNL	7.18	WNL	5.15	WNL	3.29	WNL	5.13	WNL
Immature granulocyte (%)	0.4	WNL	0.6	WNL	0.8	↑	0.6	WNL	1	↑	0.9	↑	0.9	↑	1.2	↑	1.8	↑	2.2	↑	2.5	↑	1.7	↑	1.4	↑	0.8	↑	0.5	WNL	0.5	WNL	0.3	WNL	0.4	WNL	0.3	WNL
Immature granulocyte (10^9/L)	0.03	WNL	0.05	WNL	0.06	WNL	0.08	WNL	0.19	WNL	0.23	WNL	0.13	WNL	0.18	WNL	0.2	WNL	0.29	WNL	0.29	WNL	0.2	WNL	0.11	WNL	0.06	WNL	0.03	WNL	0.04	WNL	0.02	WNL	0.02	WNL	0.02	WNL
Platelets (10^9/L)	66	WNL	115	WNL	133	WNL	174	WNL	260	WNL	335	WNL	271	WNL	283	WNL	329	WNL	395	WNL	377	WNL	372	WNL	365	WNL	356	WNL	320	WNL	290	WNL	251	WNL	216	WNL	238	WNL
Eosinophils (%)	0	WNL	0	WNL	0	WNL	0	WNL	0	WNL	0	WNL	0	WNL	0	WNL	0.5	WNL	0.2	WNL	0	WNL	0	WNL	0	WNL	0	WNL	0	WNL	0	WNL	0	WNL	0	WNL	0	WNL
Eosinophils (10^9/L)	0	WNL	0	WNL	0	WNL	0	WNL	0	WNL	0	WNL	0	WNL	0	WNL	0.06	WNL	0.03	WNL	0	WNL	0	WNL	0	WNL	0	WNL	0	WNL	0	WNL	0	WNL	0	WNL	0	WNL
Red blood cells (10^12/L)	3.7	WNL	3.6	WNL	4	WNL	4.4	WNL	4.7	WNL	4.7	WNL	4.1	WNL	4.4	WNL	4.5	WNL	4.9	WNL	4.7	WNL	4.8	WNL	5	WNL	4.74	WNL	4.69	WNL	4.51	WNL	4.61	WNL	4.7	WNL	5.1	WNL
Monocytes (%)	3.7	WNL	4.8	WNL	4.5	WNL	3.2	WNL	4.4	WNL	3	WNL	2.5	WNL	0.8	WNL	1.7	WNL	3.1	WNL	2.2	WNL	1.3	WNL	1.5	WNL	3.5	WNL	6.2	WNL	6.7	WNL	9.7	WNL	8.1	WNL	9	WNL
Monocytes (10^9/L)	0.31	WNL	0.39	WNL	0.34	WNL	0.47	WNL	0.84	WNL	0.79	WNL	0.35	WNL	0.12	WNL	0.19	WNL	0.4	WNL	0.25	WNL	0.16	WNL	0.12	WNL	0.27	WNL	0.36	WNL	0.55	WNL	0.61	WNL	0.38	WNL	0.62	WNL
Basophils (%)	0.1	WNL	0.1	WNL	0	WNL	0.1	WNL	0.1	WNL	0.2	WNL	0.1	WNL	0.1	WNL	0.1	WNL	0.2	WNL	0.2	WNL	0.2	WNL	0.3	WNL	0.1	WNL	0	WNL	0	WNL	0	WNL	0	WNL	0.1	WNL
Basophils (10^9/L)	0.01	WNL	0.01	WNL	0	WNL	0.01	WNL	0.02	WNL	0.05	WNL	0.01	WNL	0.01	WNL	0.01	WNL	0.03	WNL	0.02	WNL	0.02	WNL	0.02	WNL	0.01	WNL	0	WNL	0	WNL	0	WNL	0	WNL	0.01	WNL
D-dimer (mg/L FEU)	2.08	↑							3.25	↑									6.7	↑							3.9	↑	1.08	↑	0.5	↑	0.34	WNL	0.34	WNL	0.48	WNL
Fibrinogen (g/L)	1.07	WNL	1.09	WNL	1.1	WNL	1.06	WNL	1.21	WNL	1.87	WNL	1.48	WNL	2.04	WNL	1.88	WNL	2.26	WNL	2.39	WNL	2.98	WNL	3.73	WNL									5.77	↑
Interleukin 6 (pg/ml)																															51.5	↑	43.3	↑	15.1	↑
Procalcitonin (ng/ml)	0.15	↑	0.1	↑	0.11	↑					0.1	↑	0.06	↑	0.16	↑	0.12	↑			< 0.05	WNL	< 0.05	WNL											0.07	↑	0.12	↑
Laboratory parametar	Normal range
C reactive protein (mg/L)	< 5
Lymphocytes (10^9/L)	0.8-4.0
White blood cells (10^9/L)	4.0-10.0
Neutrophils (%)	50.0-75.0
Neutrophils (10^9/L)	2.0-7.50
Immature granulocyte (%)	0.0-0.6
Immature granulocyte (10^9/L)	0.00-0.06																					Legend
Platelets (10^9/L)	140-400
Eosinophils (%)	0.0-5.0																					↑	Elevated value
Eosinophils (10^9/L)	0.00-0.50																					WNL	Withnin Normal Limits
Red blood cells (10^12/L)	4.20-6.00
Monocytes (%)	2.0-12.0
Monocytes (10^9/L)	0.12-1.20
Basophils (%)	0.0-1.0
Basophils (10^9/L)	0.00-0.10
D-dimer (mg/L FEU)	0.00-0.49
Fibrinogen (g/L)	1.86-4.86
Interleukin 6 (pg/ml)	< 7
Procalcitonin (ng/ml)	< 0.05 normal values			0.05-0.49 unlikely systemic infection						0.5-1.99 possible systemic infection (sepsis)						>2.0 expressed systemic infection (sepsis)
